# Supplementary material for: Antihypertensive Effect of Perla and Esmeralda Barley (Hordeum vulgare L.) Sprouts in an Induction Model with L-NAME In Vivo
Source: Metabolites. 2024 Dec 3;14(12):678. doi: 10.3390/metabo14120678 (PMC11676126; doi:10.3390/metabo14120678)
Supplement: Supplementary file 1 [file metabolites-14-00678-s001.zip]

Archive with 1 entries (1 files):
- metabolites-3320650-supplementary.pdf
